# Supplementary material for: Volatile Profiles and Sensory Characteristics of Cabernet Sauvignon Dry Red Wines in the Sub-Regions of the Eastern Foothills of Ningxia Helan Mountain in China
Source: Molecules. 2022 Dec 12;27(24):8817. doi: 10.3390/molecules27248817 (PMC9782302; doi:10.3390/molecules27248817)
Supplement: Supplementary file 1 [file molecules-27-08817-s001.zip]

Archive with 1 entries (1 files):
- molecules-2076026-supplementary-new version.pdf
